# Supplementary material for: Understanding the behavioral determinants that predict barriers and enablers of screening and treatment behaviors for diabetic retinopathy among Bangladeshi women: findings from a barrier analysis
Source: BMC Public Health. 2023 Aug 30;23:1667. doi: 10.1186/s12889-023-16106-8 (PMC10466885; doi:10.1186/s12889-023-16106-8)
Supplement: Supplementary file 2 — Supplementary Material 2 [file 12889_2023_16106_MOESM2_ESM.xlsx]

## Sheet: DR Screening
Barrier Analysis Tabulation Sheet
Women with diabetes aged >40 years attend at the district medical college hospital for screening diabetic retinopathy
Total Doers	45	<--Be sure to complete these two cells!
Total Non-doers	45
Estimated Prevalence of Behavior	0.1	(If unknown, leave as 10%)
Determinants	Doers: +Exp. (A)	Non-doers: +Exp. (B)	Doers: -Exp. (C)	Non-doers: -Exp. (D)	Doers %	Non-doers %	Diff.	Odds Ratio	SE	Confidence Interval		Estim. Relative Risk	p-value	Doers		Non-doers
										Lower Limit	Upper Limit
1. Self-Efficacy : DO you have idea that NIOH has been providing treatment?
Yes	45	45	0	0	1	1	0		#DIV/0!				1
Possibly	0	0	45	45	0	0	0		#DIV/0!				1
No	0	0	45	45	0	0	0		#DIV/0!				1
2. Self - Efficacy : What makes it easier?
Availability of screening service free of charge	36	22	9	23	0.8	0.488889	0.311111	4.18182	0.477307	1.64087	10.6575	3.69231	0.00192643	Doers are 3.7 times more likely to give this response than Non-doers.
Quality treatment	21	25	24	20	0.466667	0.555556	-0.0888889	0.7	0.423421	0.305263	1.60517	0.72561	0.263624
Friendly behavior from health care providers	14	2	31	43	0.311111	0.0444444	0.266667	9.70968	0.791797	2.0569	45.8349	5.89919	0.000844881	Doers are 5.9 times more likely to give this response than Non-doers.
Friendly behavior from support staff	9	1	36	44	0.2	0.0222222	0.177778	11	1.07778	1.33035	90.9536	6	0.00752844	Doers are 6 times more likely to give this response than Non-doers.
Special service arrangements	8	1	37	44	0.177778	0.0222222	0.155556	9.51351	1.08386	1.13695	79.6053	5.50715	0.0149891	Doers are 5.5 times more likely to give this response than Non-doers.
3. Self - Efficacy: Makes it Difficult:
No difficulties	24	9	21	36	0.533333	0.2	0.333333	4.57143	0.477676	1.79244	11.6589	3.7551	0.000983785	Doers are 3.8 times more likely to give this response than Non-doers.
Long waiting time	17	30	28	15	0.377778	0.666667	-0.288889	0.303571	0.441064	0.127885	0.720614	0.344823	0.00545957			Non-doers are 2.9 more likely to give this response than Doers.
Difficult to find screening room	10	23	35	22	0.222222	0.511111	-0.288889	0.273292	0.466373	0.109557	0.681729	0.306781	0.0040945			Non-doers are 3.3 more likely to give this response than Doers.
Poor management	21	20	24	25	0.466667	0.444444	0.0222222	1.09375	0.423421	0.476974	2.50808	1.08396	0.5
4. Positive Consequences: What are the advantages?
Detection of eye diseases related to DR	28	18	17	27	0.622222	0.4	0.222222	2.47059	0.432586	1.05822	5.76799	2.25387	0.0285632	Doers are 2.3 times more likely to give this response than Non-doers.
Improve visual power	15	21	30	24	0.333333	0.466667	-0.133333	0.571429	0.43507	0.24357	1.3406	0.602941	0.140982
Don't know	2	9	43	36	0.0444444	0.2	-0.155556	0.186047	0.813723	0.0377543	0.916804	0.20566	0.0247811			Non-doers are 4.9 more likely to give this response than Doers.
5. Negative Consequences: What are the disadvantages?
No disadvantages	44	29	1	16	0.977778	0.644444	0.333333	24.2759	1.05816	3.05104	193.153	20.918	3.23204e-05	Doers are 20.9 times more likely to give this response than Non-doers.
Don't know	1	16	44	29	0.0222222	0.355556	-0.333333	0.0411932	1.05816	0.00517724	0.327757	0.0478056	3.23204e-05			Non-doers are 20.9 more likely to give this response than Doers.
6. Social Norms: Do most people approve?									#DIV/0!
Yes	45	44	0	1	1	0.977778	0.0222222		#DIV/0!				0.5
Possibly			45	45	0	0	0		#DIV/0!				1
No	0	1	45	44	0	0.0222222	-0.0222222	0	#DIV/0!			0	0.5
7. Social Norms: Who approves?									#DIV/0!
Daughter	15	16	30	29	0.333333	0.355556	-0.0222222	0.90625	0.443827	0.379712	2.16293	0.915094	0.5
Other immediate HH members	21	29	24	16	0.466667	0.644444	-0.177778	0.482759	0.431588	0.207183	1.12488	0.521277	0.068565
Approval by male household members	24	13	21	32	0.533333	0.288889	0.244444	2.81319	0.444363	1.17747	6.72122	2.50456	0.0157629	Doers are 2.5 times more likely to give this response than Non-doers.
Neighbors	12	11	33	34	0.266667	0.244444	0.0222222	1.12397	0.483691	0.435539	2.90055	1.11057	0.5
7b. Why they approve
Cost effective treatment and medicine	20	33	25	12	0.444444	0.733333	-0.288889	0.290909	0.451261	0.120126	0.704496	0.335647	0.0048523			Non-doers are 3 more likely to give this response than Doers.
Quality treatment and doctor	32	31	13	14	0.711111	0.688889	0.0222222	1.11166	0.460282	0.450996	2.74014	1.10017	0.5
Referrel	4	8	41	37	0.0888889	0.177778	-0.0888889	0.45122	0.653006	0.125469	1.6227	0.480103	0.17647
Special service arrangement	8	8	37	37	0.177778	0.177778	0	1	0.551411	0.339336	2.94693	1	0.608221
For improving eye vision	8	5	37	40	0.177778	0.111111	0.0666667	1.72973	0.614025	0.51917	5.76298	1.61958	0.275086
Hospital is near to resident	5	2	40	43	0.111111	0.0444444	0.0666667	2.6875	0.865018	0.493208	14.6442	2.32065	0.217021
8. Social Norms: Who disapproves									#DIV/0!
No one disapprove	44	38	1	7	0.977778	0.844444	0.133333	8.10526	1.09174	0.953801	68.8774	7.29534	0.029125	Doers are 7.3 times more likely to give this response than Non-doers.
Immediate HH members	1	6	44	39	0.0222222	0.133333	-0.111111	0.147727	1.10229	0.0170285	1.28158	0.163223	0.0551314
			45	45	0	0	0		#DIV/0!				1
8.b Why they disapprove			45	45	0	0	0		#DIV/0!				1
Negligence of HH members	1	3	44	42	0.0222222	0.0666667	-0.0444444	0.318182	1.17468	0.031825	3.18113	0.342532	0.308214
Poverty		4	45	41	0	0.0888889	-0.0888889	0	#DIV/0!			0	0.0583107
9. Access - how difficult is it to get what you need to do the behavior?									#DIV/0!
Difficult (very+somewhat)	22	32	23	13	0.488889	0.711111	-0.222222	0.388587	0.443966	0.162771	0.927683	0.431978	0.0260569			Non-doers are 2.3 more likely to give this response than Doers.
Not Difficult	23	13	22	32	0.511111	0.288889	0.222222	2.57343	0.443966	1.07795	6.14361	2.31494	0.0260569	Doers are 2.3 times more likely to give this response than Non-doers.
9b. Why
Unable to travel alone	13	22	32	23	0.288889	0.488889	-0.2	0.424716	0.443966	0.177905	1.01393	0.46016	0.0414979			Non-doers are 2.2 more likely to give this response than Doers.
Long distance and poor transport system	4	13	41	32	0.0888889	0.288889	-0.2	0.24015	0.618517	0.0714481	0.807189	0.265269	0.0145726			Non-doers are 3.8 more likely to give this response than Doers.
Illness makes travel difficult	9	18	36	27	0.2	0.4	-0.2	0.375	0.481125	0.146046	0.962883	0.407895	0.0323515			Non-doers are 2.5 more likely to give this response than Doers.
No money for paying transport	7	17	38	28	0.155556	0.377778	-0.222222	0.303406	0.513528	0.110892	0.830132	0.333882	0.0153539			Non-doers are 3 more likely to give this response than Doers.
Workload	4	7	41	38	0.0888889	0.155556	-0.0666667	0.529617	0.666005	0.143564	1.95379	0.557699	0.260813
10. Reminders - how difficult is it to remember to do the behavior?
Difficult (very+somewhat)	14	27	31	18	0.311111	0.6	-0.288889	0.301075	0.443034	0.126345	0.717453	0.339149	0.00533552			Non-doers are 2.9 more likely to give this response than Doers.
Not Difficult	30	17	15	28	0.666667	0.377778	0.288889	3.29412	0.441064	1.38771	7.81953	2.91803	0.00545957	Doers are 2.9 times more likely to give this response than Non-doers.
Don't know	1	1	44	44	0.0222222	0.0222222	0	1	1.43019	0.060617	16.497	1	0.752809
11. Risk- How likely to get visual impairment?									#DIV/0!
Likely (very+somewhat)	33	40	12	5	0.733333	0.888889	-0.155556	0.34375	0.581925	0.109875	1.07544	0.398855	0.0521759
Not Likely	6	1	39	44	0.133333	0.0222222	0.111111	6.76923	1.10229	0.780287	58.7252	4.46154	0.0551314
Don't know	6	5	39	40	0.133333	0.111111	0.0222222	1.23077	0.645994	0.346973	4.36574	1.20362	0.5
12. Risk- How likely to get problem in night vision?									#DIV/0!
Likely (very+somewhat)	23	37	22	8	0.511111	0.822222	-0.311111	0.226044	0.490877	0.0863676	0.591611	0.276047	0.00164779			Non-doers are 3.6 more likely to give this response than Doers.
Not Likely	8	1	37	44	0.177778	0.0222222	0.155556	9.51351	1.08386	1.13695	79.6053	5.50715	0.0149891	Doers are 5.5 times more likely to give this response than Non-doers.
Don't know	14	7	31	38	0.311111	0.155556	0.155556	2.45161	0.52236	0.880664	6.82485	2.18768	0.0668653
									#DIV/0!
13. Risk- How likely to get lost the eye vision permanantly?									#DIV/0!
Likely (very+somewhat)	21	32	24	13	0.466667	0.711111	-0.244444	0.355469	0.444363	0.148782	0.84928	0.399272	0.0157629			Non-doers are 2.5 more likely to give this response than Doers.
Not Likely	8	3	37	42	0.177778	0.0666667	0.111111	3.02703	0.713561	0.747516	12.2578	2.56371	0.0982993
Don't know	16	10	29	35	0.355556	0.222222	0.133333	1.93103	0.474925	0.761247	4.89841	1.7905	0.122341
14. Severity - How serious it would of have visual impairment?									#DIV/0!
Likely (very+somewhat)	45	44	0	1	1	0.977778	0.0222222		#DIV/0!				0.5
Not Likely	0	0	45	45	0	0	0		#DIV/0!				1
Don't know	0	1	45	44	0	0.0222222	-0.0222222	0	#DIV/0!			0	0.5
15. Severity - How serious if you lost your night vision?									#DIV/0!
Likely (very+somewhat)	43	44	2	1	0.955556	0.977778	-0.0222222	0.488636	1.24338	0.0427172	5.58944	0.538724	0.5
Not Likely	0	0	45	45	0	0	0		#DIV/0!				1
Don't know	0	1	45	44	0	0.0222222	-0.0222222	0	#DIV/0!			0	0.5
16. Severity - How serious if you lost eye sight?									#DIV/0!
Likely (very+somewhat)	45	44	0	1	1	0.977778	0.0222222		#DIV/0!				0.5
Not Likely	0	0	45	45	0	0	0		#DIV/0!				1
Don't know	0	1	45	44	0	0.0222222	-0.0222222	0	#DIV/0!			0	0.5
17. Action Efficacy - will receiving treatment prevent the problem?									#DIV/0!
Likely (very+somewhat)	44	42	1	3	0.977778	0.933333	0.0444444	3.14286	1.17468	0.314353	31.4218	2.91943	0.308214
Not Likely	0	0	45	45	0	0	0		#DIV/0!				1
Don't know	1	3	44	42	0.0222222	0.0666667	-0.0444444	0.318182	1.17468	0.031825	3.18113	0.342532	0.308214
18. Divine Will - Do you think that God is responsible for visual impairment?									#DIV/0!
Yes	29	33	16	12	0.644444	0.733333	-0.0888889	0.659091	0.458933	0.268098	1.6203	0.689417	0.247487
No	13	10	32	35	0.288889	0.222222	0.0666667	1.42188	0.486564	0.547885	3.69006	1.36863	0.314737
Don't know	3	2	42	43	0.0666667	0.0444444	0.0222222	1.53571	0.938296	0.244128	9.66059	1.45918	0.5
19. Policy - Any community laws/regulations that make is less likely you will do the behavior?									#DIV/0!
Yes	8	9	37	36	0.177778	0.2	-0.0222222	0.864865	0.539366	0.30049	2.48924	0.877012	0.5
No	4	4	41	41	0.0888889	0.0888889	0	1	0.740797	0.23411	4.27149	1	0.643194
Don't know	33	32	12	13	0.733333	0.711111	0.0222222	1.11719	0.470966	0.443845	2.81204	1.10514	0.5
19b. What are those?
Govt Policy of free treatment	8	11	37	34	0.177778	0.244444	-0.0666667	0.668305	0.52187	0.240298	1.85866	0.693104	0.303142
20. Culture - Any cultural rules/taboos against the behavior?									#DIV/0!
Yes	4	4	41	41	0.0888889	0.0888889	0	1	0.740797	0.23411	4.27149	1	0.643194
No	41	36	4	9	0.911111	0.8	0.111111	2.5625	0.642868	0.726848	9.03408	2.38699	0.114835
Don't know	1	5	44	40	0.0222222	0.111111	-0.0888889	0.181818	1.11702	0.0203617	1.62353	0.199605	0.101386
20.b What are those?
Veil	4	1	41	44	0.0888889	0.0222222	0.0666667	4.29268	1.13891	0.460541	40.0119	3.27955	0.180356
Negligence of HH members		2	45	43	0	0.0444444	-0.0444444	0	#DIV/0!			0	0.247191
21. Universal Motivators - What do you desire most in life?
Desire to remain eyes good	35	23	10	22	0.777778	0.511111	0.266667	3.34783	0.466373	1.34208	8.35118	3.00826	0.00739375	Doers are 3 times more likely to give this response than Non-doers.
Desire to get back eye vision	10	22	35	23	0.222222	0.488889	-0.266667	0.298701	0.466373	0.119744	0.745113	0.332418	0.00739375			Non-doers are 3 more likely to give this response than Doers.

## Sheet: DR Injection
Barrier Analysis Tabulation Sheet
Women with DR aged >40 years attend at NIOH to received anti-VEGF injection medication for DR
Total Doers	45	<--Be sure to complete these two cells!
Total Non-doers	45
Estimated Prevalence of Behavior	0.1	(If unknown, leave as 10%)
Determinants	Doers: +Exp. (A)	Non-doers: +Exp. (B)	Doers: -Exp. (C)	Non-doers: -Exp. (D)	Doers %	Non-doers %	Diff.	Odds Ratio	SE	Confidence Interval		Estim. Relative Risk	p-value	Doers		Non-doers
										Lower Limit	Upper Limit
1. Self-Efficacy : DO you have idea that NIOH has been providing treatment?
Yes	45	45	0	0	1	1	0		#DIV/0!				1
Possibly			45	45	0	0	0		#DIV/0!				1
No			45	45	0	0	0		#DIV/0!				1
2. Self - Efficacy : What makes it easier?
Minimal cost	36	44	9	1	0.8	0.977778	-0.177778	0.0909091	1.07778	0.0109946	0.751683	0.166667	0.00752844			Non-doers are 6 more likely to give this response than Doers.
Quality treatment	38	28	7	17	0.844444	0.622222	0.222222	3.29592	0.513528	1.20463	9.01779	2.99507	0.0153539	Doers are 3 times more likely to give this response than Non-doers.
Friendly behavior from healthcare providers	41	13	4	32	0.911111	0.288889	0.622222	25.2308	0.618517	7.50651	84.8053	18.943	6.52885e-10	Doers are 18.9 times more likely to give this response than Non-doers.
Friendly behavior from support staff	18	9	27	36	0.4	0.2	0.2	2.66667	0.481125	1.03855	6.84716	2.36364	0.0323515	Doers are 2.4 times more likely to give this response than Non-doers.
Hospital management is good	14	6	31	39	0.311111	0.133333	0.177778	2.93548	0.544054	1.01058	8.52683	2.537	0.0371578	Doers are 2.5 times more likely to give this response than Non-doers.
Special Service facility	10	4	35	41	0.222222	0.0888889	0.133333	2.92857	0.634793	0.843936	10.1625	2.50932	0.0720556
3. Self - Efficacy: Makes it Difficult:
Poor Management	30	17	15	28	0.666667	0.377778	0.288889	3.29412	0.441064	1.38771	7.81953	2.91803	0.00545957	Doers are 2.9 times more likely to give this response than Non-doers.
Change of injection receiving date	13	28	32	17	0.288889	0.622222	-0.333333	0.246652	0.450234	0.102056	0.596117	0.283608	0.00141388			Non-doers are 3.5 more likely to give this response than Doers.
Bribe	3	5	42	40	0.0666667	0.111111	-0.0444444	0.571429	0.762983	0.128085	2.54933	0.598214	0.356806
Bad behavior from the service providers	12	7	33	38	0.266667	0.155556	0.111111	1.97403	0.531798	0.696109	5.59794	1.81818	0.150783
Costs of pre-treatment tests	13	3	32	42	0.288889	0.0666667	0.222222	5.6875	0.682141	1.49373	21.6557	4.16406	0.00567076	Doers are 4.2 times more likely to give this response than Non-doers.
No difficulties	11	9	34	36	0.244444	0.2	0.0444444	1.29412	0.509126	0.477086	3.51035	1.25895	0.400185
Fearness for wrong treatment	5	3	40	42	0.111111	0.0666667	0.0444444	1.75	0.762983	0.39226	7.80732	1.63281	0.356806
4. Positive Consequences: What are the advantages?
Improved Visual power	20	34	25	11	0.444444	0.755556	-0.311111	0.258824	0.458608	0.105349	0.635885	0.304294	0.00241284			Non-doers are 3.3 more likely to give this response than Doers.
No advantage	13	1	32	44	0.288889	0.0222222	0.266667	17.875	1.06344	2.22346	143.702	7.90341	0.000381933	Doers are 7.9 times more likely to give this response than Non-doers.
Clear vision	16	16	29	29	0.355556	0.355556	0	1	0.440415	0.421804	2.37077	1	0.587033
Don't know	1	8	44	37	0.0222222	0.177778	-0.155556	0.105114	1.08386	0.012562	0.879549	0.117372	0.0149891			Non-doers are 8.5 more likely to give this response than Doers.
5. Negative Consequences: What are the disadvantages?
No Negative Disadvantages	30	31	15	14	0.666667	0.688889	-0.0222222	0.903226	0.451317	0.372931	2.18758	0.912621	0.5
Pain and burn sensetion	15	1	30	44	0.333333	0.0222222	0.311111	22	1.05959	2.75729	175.534	8.875	7.53057e-05	Doers are 8.9 times more likely to give this response than Non-doers.
Blurred vision	4		41	45	0.0888889	0	0.0888889		#DIV/0!			10.878	0.0583107
Black spot	3		42	45	0.0666667	0	0.0666667		#DIV/0!			10.6429	0.120787
Don't know	1	13	44	32	0.0222222	0.288889	-0.266667	0.0559441	1.06344	0.00695885	0.449749	0.0639445	0.000381933			Non-doers are 15.6 more likely to give this response than Doers.
Would get blind		3	45	42	0	0.0666667	-0.0666667	0	#DIV/0!			0	0.120787
			45	45	0	0	0		#DIV/0!				1
6. Social Norms: Do most people approve?
Yes	44	45	1	0	0.977778	1	-0.0222222	0	#DIV/0!			0.0979955	0.5
Possibly			45	45	0	0	0		#DIV/0!				1
No	1	0	44	45	0.0222222	0	0.0222222		#DIV/0!			10.2045	0.5
			45	45	0	0	0		#DIV/0!				1
7. Social Norms: Who approves?					0	0	0		#DIV/0!
Daughter	22	20	23	25	0.488889	0.444444	0.0444444	1.19565	0.423004	0.521839	2.73951	1.17434	0.416412
Son	34	33	11	12	0.755556	0.733333	0.0222222	1.12397	0.483691	0.435539	2.90055	1.11123	0.5
Husband	27	32	18	13	0.6	0.711111	-0.111111	0.609375	0.448069	0.25321	1.46652	0.642857	0.187551
Other immendiate HH members	34	34	11	11	0.755556	0.755556	0	1	0.490552	0.382326	2.61557	1	0.596659
Approval by male close relatives	17	8	28	37	0.377778	0.177778	0.2	2.80804	0.496553	1.06103	7.43151	2.46268	0.029276	Doers are 2.5 times more likely to give this response than Non-doers.
Doctors	10	5	35	40	0.222222	0.111111	0.111111	2.28571	0.594619	0.712643	7.33114	2.05195	0.128795
Neighbors	12	8	33	37	0.266667	0.177778	0.0888889	1.68182	0.515425	0.612407	4.61868	1.58442	0.223744
			45	45	0	0	0		#DIV/0!				1
			45	45	0	0	0		#DIV/0!				1
7b. Why they approve
Quality treatment of NIOH	34	45	11	0	0.755556	1	-0.244444	0	#DIV/0!			0.0774487	0.000243977			Non-doers are 12.9 more likely to give this response than Doers.
Less cost	11	12	34	33	0.244444	0.266667	-0.0222222	0.889706	0.483691	0.344763	2.296	0.899901	0.5
Quality Doctors	19	9	26	36	0.422222	0.2	0.222222	2.92308	0.479564	1.1419	7.48262	2.55769	0.019726	Doers are 2.6 times more likely to give this response than Non-doers.
Motivated by other	6	8	39	37	0.133333	0.177778	-0.0444444	0.711538	0.5868	0.22527	2.24747	0.733728	0.386083
8. Social Norms: Who disapproves					0	0	0		#DIV/0!
No one disapprove	40	37	5	8	0.888889	0.822222	0.0666667	1.72973	0.614025	0.51917	5.76298	1.65147	0.275086
Husband	3	1	42	44	0.0666667	0.0222222	0.0444444	3.14286	1.17468	0.314353	31.4218	2.60714	0.308214
Intermediate HH members	7	8	38	37	0.155556	0.177778	-0.0222222	0.851974	0.566745	0.280545	2.58732	0.86509	0.5
8.b Why they disapprove
Poverty	1	3	44	42	0.0222222	0.0666667	-0.0444444	0.318182	1.17468	0.031825	3.18113	0.342532	0.308214
Negligence	1	1	44	44	0.0222222	0.0222222	0	1	1.43019	0.060617	16.497	1	0.752809
			45	45	0	0	0		#DIV/0!				1
9. Access - how difficult is it to get what you need to do the behavior?
Difficult (Very+Somewhat)	35	33	10	12	0.777778	0.733333	0.0444444	1.27273	0.492146	0.485079	3.33932	1.24398	0.403341
Not Difficult	10	12	35	33	0.222222	0.266667	-0.0444444	0.785714	0.492146	0.299462	2.06152	0.803874	0.403341
			45	45	0	0	0		#DIV/0!				1
9b. Why
Unable to travel alone	28	26	17	19	0.622222	0.577778	0.0444444	1.20362	0.430849	0.517301	2.8005	1.18186	0.414913
Illness makes travel difficult	24	15	21	30	0.533333	0.333333	0.2	2.28571	0.43507	0.974278	5.36242	2.09164	0.0441109	Doers are 2.1 times more likely to give this response than Non-doers.
Poverty	22	19	23	26	0.488889	0.422222	0.0666667	1.30892	0.424295	0.569833	3.00664	1.27371	0.336167
Long distance and poor transport system	21	32	24	13	0.466667	0.711111	-0.244444	0.355469	0.444363	0.148782	0.84928	0.399272	0.0157629			Non-doers are 2.5 more likely to give this response than Doers.
Workload	4	11	41	34	0.0888889	0.244444	-0.155556	0.301552	0.62826	0.088019	1.03311	0.328676	0.0436859			Non-doers are 3 more likely to give this response than Doers.
Residential Crisis in Dhaka	8	6	37	39	0.177778	0.133333	0.0444444	1.40541	0.5868	0.444946	4.43911	1.3531	0.386083
10. Reminders - how difficult is it to remember to do the behavior?
Difficult (Very+somewhat)	18	20	27	25	0.4	0.444444	-0.0444444	0.833333	0.427309	0.36065	1.92553	0.848485	0.415589
Somewhat Difficult			45	45	0	0	0		#DIV/0!				1
Not Difficult	27	25	18	20	0.6	0.555556	0.0444444	1.2	0.427309	0.519337	2.77277	1.17857	0.415589
			45	45	0	0	0		#DIV/0!
11. Risk- How likely to get visual impairment?
Likely (Very + somewhat)	40	42	5	3	0.888889	0.933333	-0.0444444	0.571429	0.762983	0.128085	2.54933	0.61244	0.356806
Not Likely			45	45	0	0	0		#DIV/0!				1
Don't know	5	3	40	42	0.111111	0.0666667	0.0444444	1.75	0.762983	0.39226	7.80732	1.63281	0.356806
12. Risk- How likely to get problem in night vision?
Likely (Very+Somewhat)	36	39	9	6	0.8	0.866667	-0.0666667	0.615385	0.575497	0.199193	1.90116	0.651163	0.286405
Not Likely		1	45	44	0	0.0222222	-0.0222222	0	#DIV/0!			0	0.5
Don't know	9	6	36	39	0.2	0.133333	0.0666667	1.625	0.575497	0.525994	5.02026	1.53571	0.286405
13. Risk- How likely to get lost the eye vision permanantly?
Likely (Very+Somewhat)	36	38	9	7	0.8	0.844444	-0.0444444	0.736842	0.555033	0.248268	2.1869	0.761905	0.391779
Not Likely	1	3	44	42	0.0222222	0.0666667	-0.0444444	0.318182	1.17468	0.031825	3.18113	0.342532	0.308214
Don't know	8	4	37	41	0.177778	0.0888889	0.0888889	2.21622	0.653006	0.616257	7.97007	1.99509	0.17647
14. Severity - How serious it would of have visual impairment?
Likely (Very+Somewhat)	44	45	1	0	0.977778	1	-0.0222222	0	#DIV/0!			0.0979955	0.5
Somewhat Likely	0		45	45	0	0	0		#DIV/0!				1
Not Likely	0	0	45	45	0	0	0		#DIV/0!				1
Don't know	1	0	44	45	0.0222222	0	0.0222222		#DIV/0!			10.2045	0.5
15. Severity - How serious if you lost your night vision?					0	0	0		#DIV/0!
Likely (Very+Somewhat)	43	43	2	2	0.955556	0.955556	0	1	1.02299	0.134652	7.42656	1	0.691786
Not Likely	0	0	45	45	0	0	0		#DIV/0!				1
Don't know	2	2	43	43	0.0444444	0.0444444	0	1	1.02299	0.134652	7.42656	1	0.691786
16. Severity - How serious if you lost eye sight?
Likely (Very+Somewhat)	43	45	2	0	0.955556	1	-0.0444444	0	#DIV/0!			0.0959821	0.247191
Not Likely	0	0	45	45	0	0	0		#DIV/0!				1
Don't know	2	0	43	45	0.0444444	0	0.0444444		#DIV/0!			10.4186	0.247191
17. Action Efficacy - will receiving treatment prevent the problem?
Likely (Very+Somewhat)	35	36	10	9	0.777778	0.8	-0.0222222	0.875	0.517166	0.317532	2.41117	0.887187	0.5
Not Likely	4	1	41	44	0.0888889	0.0222222	0.0666667	4.29268	1.13891	0.460541	40.0119	3.27955	0.180356
Don't know	6	8	39	37	0.133333	0.177778	-0.0444444	0.711538	0.5868	0.22527	2.24747	0.733728	0.386083
18. Divine Will - Do you think that God is responsible for visual impairment?
Yes	28	26	17	19	0.622222	0.577778	0.0444444	1.20362	0.430849	0.517301	2.8005	1.18186	0.414913
No	16	14	29	31	0.355556	0.311111	0.0444444	1.22167	0.447961	0.507742	2.93946	1.1967	0.411657
Don't know	1	5	44	40	0.0222222	0.111111	-0.0888889	0.181818	1.11702	0.0203617	1.62353	0.199605	0.101386
19. Policy - Any community laws/regulations that make easy you will do the behavior?
Yes	10	3	35	42	0.222222	0.0666667	0.155556	4	0.696932	1.02052	15.6784	3.18919	0.0344929	Doers are 3.2 times more likely to give this response than Non-doers.
No	7	9	38	36	0.155556	0.2	-0.0444444	0.736842	0.555033	0.248268	2.1869	0.757775	0.391779
Don't know	28	32	17	13	0.622222	0.711111	-0.0888889	0.669118	0.450234	0.276857	1.61715	0.698436	0.251356
			45	45	0	0	0		#DIV/0!				1
			45	45	0	0	0		#DIV/0!				1
19b. What are those?			45	45	0	0	0		#DIV/0!				1
Govt Policy of free treatment	10	3	35	42	0.222222	0.0666667	0.155556	4	0.696932	1.02052	15.6784	3.18919	0.0344929	Doers are 3.2 times more likely to give this response than Non-doers.
Hospital Management	4	1	41	44	0.0888889	0.0222222	0.0666667	4.29268	1.13891	0.460541	40.0119	3.27955	0.180356
20. Culture - Any cultural rules/taboos against the behavior?
Yes	2	3	43	42	0.0444444	0.0666667	-0.0222222	0.651163	0.938296	0.103513	4.09622	0.675221	0.5
No	39	30	6	15	0.866667	0.666667	0.2	3.25	0.540655	1.12634	9.37774	2.96602	0.022304	Doers are 3 times more likely to give this response than Non-doers.
Don't know	4	12	41	33	0.0888889	0.266667	-0.177778	0.268293	0.622918	0.0791353	0.909593	0.294425	0.0256324			Non-doers are 3.4 more likely to give this response than Doers.
20.b What are those?
Economic/social dependency on husband	1	3	44	42	0.0222222	0.0666667	-0.0444444	0.318182	1.17468	0.031825	3.18113	0.342532	0.308214
21. Universal Motivators - What do you desire most in life?
want my eyes remain good	19	16	26	29	0.422222	0.355556	0.0666667	1.32452	0.433677	0.566115	3.09893	1.28669	0.332865
getting back my eye vision	25	26	20	19	0.555556	0.577778	-0.0222222	0.913462	0.42555	0.396693	2.10342	0.921815	0.5
Happy life	1	2	44	43	0.0222222	0.0444444	-0.0222222	0.488636	1.24338	0.0427172	5.58944	0.51555	0.5

## Sheet: DR Laser
Barrier Analysis Tabulation Sheet (20-08-2019)
Women ages more than 40 attend at the NIOH to receive laser service.
Total Doers	45	<--Be sure to complete these two cells!
Total Non-doers	45
Estimated Prevalence of Behavior	0.1	(If unknown, leave as 10%)
Determinants	Doers: +Exp. (A)	Non-doers: +Exp. (B)	Doers: -Exp. (C)	Non-doers: -Exp. (D)	Doers %	Non-doers %	Diff.	Odds Ratio	SE	Confidence Interval		Estim. Relative Risk	p-value	Doers		Non-doers
										Lower Limit	Upper Limit
1. Self-Efficacy : DO you have idea that NIOH has been providing treatment?
Yes	45	44	0	1	1	0.977778	0.0222222		#DIV/0!				0.5
Possibly		1	45	44	0	0.0222222	-0.0222222	0	#DIV/0!			0	0.5
No
2. Self - Efficacy : What makes it easier?
Low cost	35	21	10	24	0.777778	0.466667	0.311111	4	0.466752	1.60233	9.98544	3.53125	0.00218441	Doers are 3.5 times more likely to give this response than Non-doers.
Quality treatment	23	44	22	1	0.511111	0.977778	-0.466667	0.0237603	1.05435	0.00300863	0.187644	0.0773487	1.20176e-07			Non-doers are 12.9 more likely to give this response than Doers.
Friendly behavior by healthcare providers	20	8	25	37	0.444444	0.177778	0.266667	3.7	0.491962	1.4107	9.7044	3.11304	0.00577151	Doers are 3.1 times more likely to give this response than Non-doers.
Good behavior from the support staff	6	4	39	41	0.133333	0.0888889	0.0444444	1.57692	0.683153	0.413332	6.0162	1.49451	0.369534
Hospital Management	12	7	33	38	0.266667	0.155556	0.111111	1.97403	0.531798	0.696109	5.59794	1.81818	0.150783
Special service facility	11	2	34	43	0.244444	0.0444444	0.2	6.95588	0.802232	1.4437	33.514	4.69675	0.00694682	Doers are 4.7 times more likely to give this response than Non-doers.
3. Self - Efficacy: Makes it Difficult:
Poor Management	23	29	22	16	0.511111	0.644444	-0.133333	0.576803	0.431179	0.247742	1.34293	0.611076	0.142953
Change of laser receving date	24	10	21	35	0.533333	0.222222	0.311111	4	0.466752	1.60233	9.98544	3.36842	0.00218441	Doers are 3.4 times more likely to give this response than Non-doers.
Unfriendly behavior of healthcare providers	24	22	21	23	0.533333	0.488889	0.0444444	1.19481	0.422159	0.522333	2.73304	1.17375	0.416573
Associated diagnostic costs	7	17	38	28	0.155556	0.377778	-0.222222	0.303406	0.513528	0.110892	0.830132	0.333882	0.0153539			Non-doers are 3 more likely to give this response than Doers.
Bribe	3	5	42	40	0.0666667	0.111111	-0.0444444	0.571429	0.762983	0.128085	2.54933	0.598214	0.356806
No difficulties	12	4	33	41	0.266667	0.0888889	0.177778	3.72727	0.622918	1.09939	12.6366	3.04545	0.0256324	Doers are 3 times more likely to give this response than Non-doers.
4. Positive Consequences: What are the advantages?
Improved Visual power	20	20	25	25	0.444444	0.444444	0	1	0.424264	0.435371	2.29689	1	0.583915
Clear vision	8	16	37	29	0.177778	0.355556	-0.177778	0.391892	0.499009	0.147367	1.04215	0.423898	0.0470388			Non-doers are 2.4 more likely to give this response than Doers.
Better eye sight	12	3	33	42	0.266667	0.0666667	0.2	5.09091	0.686134	1.32662	19.5364	3.83217	0.0106612	Doers are 3.8 times more likely to give this response than Non-doers.
No advantage	20	2	25	43	0.444444	0.0444444	0.4	17.2	0.783107	3.70625	79.8219	8.67368	6.21431e-06	Doers are 8.7 times more likely to give this response than Non-doers.
Don't know	1	5	44	40	0.0222222	0.111111	-0.0888889	0.181818	1.11702	0.0203617	1.62353	0.199605	0.101386						1200
5. Negative Consequences: What are the disadvantages?
No Disadvantage	28	27	17	18	0.622222	0.6	0.0222222	1.09804	0.432586	0.47032	2.56355	1.08791	0.5
Pain and burning sensation	22	7	23	38	0.488889	0.155556	0.333333	5.19255	0.508041	1.91835	14.0551	4.10742	0.000681062	Doers are 4.1 times more likely to give this response than Non-doers.
Blurred vision	5	4	40	41	0.111111	0.0888889	0.0222222	1.28125	0.706675	0.3207	5.1188	1.24695	0.5
Reduce eye vision	4	1	41	44	0.0888889	0.0222222	0.0666667	4.29268	1.13891	0.460541	40.0119	3.27955	0.180356
Don't know	1	12	44	33	0.0222222	0.266667	-0.244444	0.0625	1.066	0.00773534	0.504987	0.0711009	0.000831946			Non-doers are 14.1 more likely to give this response than Doers.
get blind	1	2	44	43	0.0222222	0.0444444	-0.0222222	0.488636	1.24338	0.0427172	5.58944	0.51555	0.5
6. Social Norms: Do most people approve?
Yes	44	43	1	2	0.977778	0.955556	0.0222222	2.04651	1.24338	0.178909	23.4098	1.93968	0.5
Possibly	1		44	45	0.0222222	0	0.0222222		#DIV/0!			10.2045	0.5
No	0	2	45	43	0	0.0444444	-0.0444444	0	#DIV/0!			0	0.247191
7.a Social Norms: Who approves?									#DIV/0!
Daughter	23	38	22	7	0.511111	0.844444	-0.333333	0.192584	0.508041	0.0711486	0.521282	0.243462	0.000681062			Non-doers are 4.1 more likely to give this response than Doers.
Son	35	38	10	7	0.777778	0.844444	-0.0666667	0.644737	0.54566	0.221262	1.8787	0.677719	0.295582
Husband	37	31	8	14	0.822222	0.688889	0.133333	2.08871	0.505681	0.775235	5.62759	1.96123	0.109812
Other immendiate HH members	26	24	19	21	0.577778	0.533333	0.0444444	1.19737	0.42471	0.520843	2.75263	1.17616	0.416085
Other intermediate HH members	11	6	34	39	0.244444	0.133333	0.111111	2.10294	0.559132	0.702885	6.29173	1.91629	0.140654
Doctors (+nurse)	12	7	33	38	0.266667	0.155556	0.111111	1.97403	0.531798	0.696109	5.59794	1.81818	0.150783
Neighbors	6	7	39	38	0.133333	0.155556	-0.0222222	0.835165	0.601233	0.257035	2.71364	0.849498	0.5
Others (friend+collegue)	7	4	38	41	0.155556	0.0888889	0.0666667	1.88816	0.666005	0.511827	6.96552	1.74357	0.260813
7.b Social Norms: Why approve?
Quality treatment of NIOH	13	23	32	22	0.288889	0.511111	-0.222222	0.388587	0.443966	0.162771	0.927683	0.424716	0.0260569			Non-doers are 2.4 more likely to give this response than Doers.
Less cost	16	9	29	36	0.355556	0.2	0.155556	2.2069	0.485666	0.851872	5.71728	2.00782	0.0786169
Quality Doctors	7	1	38	44	0.155556	0.0222222	0.133333	8.10526	1.09174	0.953801	68.8774	4.99671	0.029125	Doers are 5 times more likely to give this response than Non-doers.
Referal	26	10	19	35	0.577778	0.222222	0.355556	4.78947	0.468684	1.91133	12.0016	3.94011	0.000553105	Doers are 3.9 times more likely to give this response than Non-doers.
Special Service facility	7	3	38	42	0.155556	0.0666667	0.0888889	2.57895	0.725476	0.622164	10.6901	2.25387	0.157395
Hope for improved vision	17	11	28	34	0.377778	0.244444	0.133333	1.87662	0.463529	0.756508	4.65522	1.74815	0.127387
8. Social Norms: Who disapproves
No one disapprove	44	34	1	11	0.977778	0.755556	0.222222	14.2353	1.06913	1.75106	115.726	12.5714	0.00177269	Doers are 12.6 times more likely to give this response than Non-doers.
Disapproval by male household members	1	8	44	37	0.0222222	0.177778	-0.155556	0.105114	1.08386	0.012562	0.879549	0.117372	0.0149891			Non-doers are 8.5 more likely to give this response than Doers.
8.b Why they disapprove
Bad behavior of service provider	0	4	45	41	0	0.0888889	-0.0888889	0	#DIV/0!			0	0.0583107
Poverty	0	3	45	42	0	0.0666667	-0.0666667	0	#DIV/0!			0	0.120787
9. Access - how difficult is it to get what you need to do the behavior?
Difficult (very+somewhat)	32	39	13	6	0.711111	0.866667	-0.155556	0.378698	0.548161	0.129327	1.10891	0.430609	0.0599026
Not Difficult	13	6	32	39	0.288889	0.133333	0.155556	2.64062	0.548161	0.901784	7.73234	2.32229	0.0599026
9b. Why
Unable to travel alone	28	30	17	15	0.622222	0.666667	-0.0444444	0.823529	0.441064	0.346927	1.95488	0.840111	0.412967
Uncomfortable to travel due to sickness	19	20	26	25	0.422222	0.444444	-0.0222222	0.913462	0.42555	0.396693	2.10342	0.921724	0.5
Poverty	14	8	31	37	0.311111	0.177778	0.133333	2.08871	0.505681	0.775235	5.62759	1.91148	0.109812
Long distance and poor transport	33	20	12	25	0.733333	0.444444	0.288889	3.4375	0.451261	1.41946	8.32461	3.05986	0.0048523	Doers are 3.1 times more likely to give this response than Non-doers.
Workload	6	14	39	31	0.133333	0.311111	-0.177778	0.340659	0.544054	0.117277	0.989528	0.370629	0.0371578			Non-doers are 2.7 more likely to give this response than Doers.
Residential Crisis in Dhaka	4	8	41	37	0.0888889	0.177778	-0.0888889	0.45122	0.653006	0.125469	1.6227	0.480103	0.17647
10. Reminders - how difficult is it to remember to do the behavior?
Difficult (very+somewhat)	21	18	24	27	0.466667	0.4	0.0666667	1.3125	0.426472	0.568957	3.02775	1.27664	0.335398
Not Difficult	24	27	21	18	0.533333	0.6	-0.0666667	0.761905	0.426472	0.330279	1.7576	0.783307	0.335398
11. Risk- How likely to get visual impairment?
Likely (very+somewhat)	21	42	24	3	0.466667	0.933333	-0.466667	0.0625	0.668153	0.0168708	0.231539	0.111842	8.25307e-07			Non-doers are 8.9 more likely to give this response than Doers.
Not Likely	24	2	21	43	0.533333	0.0444444	0.488889	24.5714	0.78265	5.29938	113.929	11.102	1.33673e-07	Doers are 11.1 times more likely to give this response than Non-doers.
Don't know	0	1	45	44	0	0.0222222	-0.0222222	0	#DIV/0!			0	0.5
12. Risk- How likely to get problem in night vision?
Likely (very+somewhat)	30	35	15	10	0.666667	0.777778	-0.111111	0.571429	0.478091	0.223873	1.45855	0.608696	0.173352
Not Likely		4	45	41	0	0.0888889	-0.0888889	0	#DIV/0!			0	0.0583107
Don't know	15	5	30	40	0.333333	0.111111	0.222222	4	0.570088	1.30855	12.2272	3.25	0.0104972	Doers are 3.3 times more likely to give this response than Non-doers.
13. Risk- How likely to get lost the eye vision permanantly?
Likely (very+somewhat)	39	36	6	9	0.866667	0.8	0.0666667	1.625	0.575497	0.525994	5.02026	1.55785	0.286405
Not Likely	1	2	44	43	0.0222222	0.0444444	-0.0222222	0.488636	1.24338	0.0427172	5.58944	0.51555	0.5
Don't know	5	7	40	38	0.111111	0.155556	-0.0444444	0.678571	0.627832	0.198232	2.32283	0.702206	0.378893
14. Severity - How serious it would of have visual impairment?
Likely (very+somewhat)	44	45	1	0	0.977778	1	-0.0222222	0	#DIV/0!			0.0979955	0.5
Not Likely	0	0	45	45	0	0	0		#DIV/0!				1
Don't know	1	0	44	45	0.0222222	0	0.0222222		#DIV/0!			10.2045	0.5
15. Severity - How serious if you lost your night vision?
Likely (very+somewhat)	41	44	4	1	0.911111	0.977778	-0.0666667	0.232955	1.13891	0.0249926	2.17136	0.30492	0.180356
Not Likely	0	0	45	45	0	0	0		#DIV/0!				1
Don't know	4	1	41	44	0.0888889	0.0222222	0.0666667	4.29268	1.13891	0.460541	40.0119	3.27955	0.180356
16. Severity - How serious if you lost eye sight?
Likely (very+somewhat)	45	44	0	1	1	0.977778	0.0222222		#DIV/0!				0.5
Not Likely	0	0	45	45	0	0	0		#DIV/0!				1
Don't know	0	1	45	44	0	0.0222222	-0.0222222	0	#DIV/0!			0	0.5
17. Action Efficacy - will receiving treatment prevent the problem?
Likely (very+somewhat)	40	41	5	4	0.888889	0.911111	-0.0222222	0.780488	0.706675	0.195358	3.11817	0.801956	0.5
Not Likely	1	1	44	44	0.0222222	0.0222222	0	1	1.43019	0.060617	16.497	1	0.752809
Don't know	4	3	41	42	0.0888889	0.0666667	0.0222222	1.36585	0.794691	0.287707	6.48423	1.31865	0.5
18. Divine Will - Do you think that God is responsible for visual impairment?
Yes	27	25	18	20	0.6	0.555556	0.0444444	1.2	0.427309	0.519337	2.77277	1.17857	0.415589
No	17	19	28	26	0.377778	0.422222	-0.0444444	0.830827	0.430849	0.357079	1.93311	0.846125	0.414913
Don't know	1	1	44	44	0.0222222	0.0222222	0	1	1.43019	0.060617	16.497	1	0.752809
19. Policy - Any community laws/regulations that make is less likely you will do the behavior?
Yes	18	10	27	35	0.4	0.222222	0.177778	2.33333	0.470281	0.928252	5.86527	2.11111	0.0550773
No	8	6	37	39	0.177778	0.133333	0.0444444	1.40541	0.5868	0.444946	4.43911	1.3531	0.386083
Don't know	19	29	26	16	0.422222	0.644444	-0.222222	0.403183	0.433677	0.172325	0.943313	0.443681	0.0283112			Non-doers are 2.3 more likely to give this response than Doers.
19b. What are those?
Govt Policy of free treatment	18	7	27	38	0.4	0.155556	0.244444	3.61905	0.51163	1.32766	9.86513	3.03704	0.00880228	Doers are 3 times more likely to give this response than Non-doers.
Hospital Management	2	2	43	43	0.0444444	0.0444444	0	1	1.02299	0.134652	7.42656	1	0.691786
Special Service facility	2	2	43	43	0.0444444	0.0444444	0	1	1.02299	0.134652	7.42656	1	0.691786
20. Culture - Any cultural rules/taboos against the behavior?
Yes	1	2	44	43	0.0222222	0.0444444	-0.0222222	0.488636	1.24338	0.0427172	5.58944	0.51555	0.5
No	36	40	9	5	0.8	0.888889	-0.0888889	0.5	0.603232	0.153281	1.63099	0.545455	0.191839
Don't know	8	3	37	42	0.177778	0.0666667	0.111111	3.02703	0.713561	0.747516	12.2578	2.56371	0.0982993
20.b What are those?
21. Universal Motivators - What do you desire most in life?
Desire to remain eyes good	32	21	13	24	0.711111	0.466667	0.244444	2.81319	0.444363	1.17747	6.72122	2.55064	0.0157629	Doers are 2.6 times more likely to give this response than Non-doers.
Getting back eye vision	14	16	31	29	0.311111	0.355556	-0.0444444	0.818548	0.447961	0.340198	1.9695	0.834626	0.411657
Happy life	1	7	44	38	0.0222222	0.155556	-0.133333	0.123377	1.09174	0.0145186	1.04844	0.137074	0.029125			Non-doers are 7.3 more likely to give this response than Doers.

## Sheet: DR Surgery
Barrier Analysis Tabulation Sheet
Women with DR aged >40 years attend at NIOH to receive vitro-retinal surgery treatment for DR
Total Doers	45	<--Be sure to complete these two cells!
Total Non-doers	45
Estimated Prevalence of Behavior	0.1	(If unknown, leave as 10%)
Determinants	Doers: +Exp. (A)	Non-doers: +Exp. (B)	Doers: -Exp. (C)	Non-doers: -Exp. (D)	Doers %	Non-doers %	Diff.	Odds Ratio	SE	Confidence Interval		Estim. Relative Risk	p-value	Doers		Non-doers
										Lower Limit	Upper Limit
1. Self-Efficacy : DO you have idea that NIOH has been providing treatment?
Yes	45	45	0	0	1	1	0		#DIV/0!				1
Possibly
No
2. Self - Efficacy : What makes it easier?
Low cost for surgery	44	30	1	15	0.977778	0.666667	0.311111	22	1.05959	2.75729	175.534	19.0573	7.53057e-05	Doers are 19.1 times more likely to give this response than Non-doers.
Quality treatment	25	27	20	18	0.555556	0.6	-0.0444444	0.833333	0.427309	0.36065	1.92553	0.848881	0.415589
Friendly behavior by healthcare providers	15	7	30	38	0.333333	0.155556	0.177778	2.71429	0.518819	0.981811	7.50383	2.38462	0.0423243	Doers are 2.4 times more likely to give this response than Non-doers.
Friendly behavior by support staff	8	2	37	43	0.177778	0.0444444	0.133333	4.64865	0.821756	0.928611	23.2712	3.52599	0.0448315	Doers are 3.5 times more likely to give this response than Non-doers.
Hospital Management	13	5	32	40	0.288889	0.111111	0.177778	3.25	0.577211	1.04846	10.0743	2.74569	0.0315713	Doers are 2.7 times more likely to give this response than Non-doers.
Special Service facility	8	8	37	37	0.177778	0.177778	0	1	0.551411	0.339336	2.94693	1	0.608221
3. Self - Efficacy: Makes it Difficult:
Poor management of hospital	32	22	13	23	0.711111	0.488889	0.222222	2.57343	0.443966	1.07795	6.14361	2.35452	0.0260569	Doers are 2.4 times more likely to give this response than Non-doers.
Change in scheduled treatment date	10	19	35	26	0.222222	0.422222	-0.2	0.390977	0.468684	0.156027	0.979723	0.424625	0.0351209			Non-doers are 2.4 more likely to give this response than Doers.
Unfriendly behavior by healthcare providers	16	25	29	20	0.355556	0.555556	-0.2	0.441379	0.432415	0.189118	1.03013	0.478466	0.044926			Non-doers are 2.1 more likely to give this response than Doers.
Associate diagnostic cost	6	5	39	40	0.133333	0.111111	0.0222222	1.23077	0.645994	0.346973	4.36574	1.20362	0.5
Fearness for wrong treatment	3	7	42	38	0.0666667	0.155556	-0.0888889	0.387755	0.725476	0.0935448	1.60729	0.415584	0.157395
4. Positive Consequences: What are the advantages?					0	0	0		#DIV/0!
Improve visual power	6	17	39	28	0.133333	0.377778	-0.244444	0.253394	0.53558	0.0886954	0.72392	0.281567	0.00729369			Non-doers are 3.6 more likely to give this response than Doers.
Clear vision	24	21	21	24	0.533333	0.466667	0.0666667	1.30612	0.422577	0.570531	2.99012	1.27163	0.336774
No advantage	14	4	31	41	0.311111	0.0888889	0.222222	4.62903	0.61488	1.38706	15.4485	3.6129	0.00803457	Doers are 3.6 times more likely to give this response than Non-doers.
5. Negative Consequences: What are the disadvantages?									#DIV/0!
Pain and burn sensetion	24	1	21	44	0.533333	0.0222222	0.511111	50.2857	1.05452	6.3653	397.256	14.4416	1.48952e-08	Doers are 14.4 times more likely to give this response than Non-doers.
Blind completely	7	13	38	32	0.155556	0.288889	-0.133333	0.453441	0.526637	0.161525	1.27293	0.484295	0.102143
Blurred vision	6	0	39	45	0.133333	0	0.133333		#DIV/0!			11.3846	0.013082	Doers are 11.4 times more likely to give this response than Non-doers.
6. Social Norms: Do most people approve?									#DIV/0!
Yes	44	44	1	1	0.977778	0.977778	0	1	1.43019	0.060617	16.497	1	0.752809
Possibly	1		44	45	0.0222222	0	0.0222222		#DIV/0!			10.2045	0.5
No		1	45	44	0	0.0222222	-0.0222222	0	#DIV/0!			0	0.5
			45	45	0	0	0		#DIV/0!				1
7a. Social Norms: Who approves?									#DIV/0!
Daughter	29	27	16	18	0.644444	0.6	0.0444444	1.20833	0.435403	0.514712	2.83667	1.18612	0.414045
Approval by male household members	17	36	28	9	0.377778	0.8	-0.422222	0.151786	0.483143	0.0588805	0.391282	0.194072	4.49089e-05			Non-doers are 5.2 more likely to give this response than Doers.
Other immendiate HH members	15	18	30	27	0.333333	0.4	-0.0666667	0.75	0.438854	0.317323	1.77264	0.771186	0.331053
Other intermediate HH members	28	36	17	9	0.622222	0.8	-0.177778	0.411765	0.483143	0.159731	1.06147	0.458556	0.0512897
Doctors	6	1	39	44	0.133333	0.0222222	0.111111	6.76923	1.10229	0.780287	58.7252	4.46154	0.0551314
Neighbors	7	4	38	41	0.155556	0.0888889	0.0666667	1.88816	0.666005	0.511827	6.96552	1.74357	0.260813
7b. Social Norms: Why approves?
Quality Treatment of NIOH	40	39	5	6	0.888889	0.866667	0.0222222	1.23077	0.645994	0.346973	4.36574	1.20716	0.5
Referrel	12	8	33	37	0.266667	0.177778	0.0888889	1.68182	0.515425	0.612407	4.61868	1.58442	0.223744
Less cost	11	12	34	33	0.244444	0.266667	-0.0222222	0.889706	0.483691	0.344763	2.296	0.899901	0.5
			45	45	0	0	0		#DIV/0!				1
			45	45	0	0	0		#DIV/0!				1
8a. Social Norms: Who disapproves									#DIV/0!
No one disapprove	42	38	3	7	0.933333	0.844444	0.0888889	2.57895	0.725476	0.622164	10.6901	2.40625	0.157395
Male household members	3	11	42	34	0.0666667	0.244444	-0.177778	0.220779	0.690987	0.0569873	0.85534	0.243697	0.0194677			Non-doers are 4.1 more likely to give this response than Doers.
8.b Why they disapprove
Poverty	2	3	43	42	0.0444444	0.0666667	-0.0222222	0.651163	0.938296	0.103513	4.09622	0.675221	0.5
Poor Management	1	5	44	40	0.0222222	0.111111	-0.0888889	0.181818	1.11702	0.0203617	1.62353	0.199605	0.101386
9. Access - how difficult is it to get what you need to do the behavior?
Very Difficult (Very+ Somewhat)	34	37	11	8	0.755556	0.822222	-0.0666667	0.668305	0.52187	0.240298	1.85866	0.699034	0.303142
Not Difficult	11	8	34	37	0.244444	0.177778	0.0666667	1.49632	0.52187	0.538023	4.1615	1.43055	0.303142
9b. Why
Unable to travel alone	35	21	10	24	0.777778	0.466667	0.311111	4	0.466752	1.60233	9.98544	3.53125	0.00218441	Doers are 3.5 times more likely to give this response than Non-doers.
Uncomfortable to travel due to sickness	16	10	29	35	0.355556	0.222222	0.133333	1.93103	0.474925	0.761247	4.89841	1.7905	0.122341
Poverty	10	14	35	31	0.222222	0.311111	-0.0888889	0.632653	0.481932	0.246001	1.62702	0.659664	0.237527
Long distance and poor transport system	30	39	15	6	0.666667	0.866667	-0.2	0.307692	0.540655	0.106636	0.887833	0.362205	0.022304			Non-doers are 2.8 more likely to give this response than Doers.
Workload	5	7	40	38	0.111111	0.155556	-0.0444444	0.678571	0.627832	0.198232	2.32283	0.702206	0.378893
Residential Crisis in Dhaka	5	5	40	40	0.111111	0.111111	0	1	0.67082	0.268526	3.72404	1	0.630466
10. Reminders - how difficult is it to remember to do the behavior?
Difficult (Very + Somwhat)	21	30	24	15	0.466667	0.666667	-0.2	0.4375	0.43507	0.186483	1.0264	0.478093	0.0441109			Non-doers are 2.1 more likely to give this response than Doers.
Not Difficult	24	14	21	31	0.533333	0.311111	0.222222	2.53061	0.439286	1.06979	5.98623	2.28571	0.0270558	Doers are 2.3 times more likely to give this response than Non-doers.
11. Risk- How likely to get visual impairment?
Likely (very+Somewhat)	41	41	4	4	0.911111	0.911111	0	1	0.740797	0.23411	4.27149	1	0.643194
Not Likely		2	45	43	0	0.0444444	-0.0444444	0	#DIV/0!			0	0.247191
Don't know	4	2	41	43	0.0888889	0.0444444	0.0444444	2.09756	0.89311	0.364321	12.0766	1.898	0.338298
12. Risk- How likely to get problem in night vision?
Likely (Very+ Somewhat)	30	29	15	16	0.666667	0.644444	0.0222222	1.10345	0.443827	0.462337	2.63357	1.09278	0.5
Not Likely		2	45	43	0	0.0444444	-0.0444444	0	#DIV/0!			0	0.247191
Don't know	15	14	30	31	0.333333	0.311111	0.0222222	1.10714	0.451317	0.457125	2.68146	1.09574	0.5
			45	45	0	0	0		#DIV/0!				1
13. Risk- How likely to get lost the eye vision permanantly?
Likely (Very+ Somewhat)	39	34	6	11	0.866667	0.755556	0.111111	2.10294	0.559132	0.702885	6.29173	1.97826	0.140654
Not Likely	1	7	44	38	0.0222222	0.155556	-0.133333	0.123377	1.09174	0.0145186	1.04844	0.137074	0.029125			Non-doers are 7.3 more likely to give this response than Doers.
Don't know	6	4	39	41	0.133333	0.0888889	0.0444444	1.57692	0.683153	0.413332	6.0162	1.49451	0.369534
			45	45	0	0	0		#DIV/0!				1
14. Severity - How serious it would of have visual impairment?
Likely (Very+Somewhat)	45	43	0	2	1	0.955556	0.0444444		#DIV/0!				0.247191
Not Likely	0	0	45	45	0	0	0		#DIV/0!				1
Don't know	0	1	45	44	0	0.0222222	-0.0222222	0	#DIV/0!			0	0.5
15. Severity - How serious if you lost your night vision?
Likely (Very+Somewhat)	40	40	5	5	0.888889	0.888889	0	1	0.67082	0.268526	3.72404	1	0.630466
Not Likely	0	0	45	45	0	0	0		#DIV/0!				1
Don't know	5	5	40	40	0.111111	0.111111	0	1	0.67082	0.268526	3.72404	1	0.630466
16. Severity - How serious if you lost eye sight?
Likely (Very+Somewhat)	43	41	2	4	0.955556	0.911111	0.0444444	2.09756	0.89311	0.364321	12.0766	1.98301	0.338298
Not Likely	0	0	45	45	0	0	0		#DIV/0!				1
Don't know	2	4	43	41	0.0444444	0.0888889	-0.0444444	0.476744	0.89311	0.0828046	2.74484	0.504284	0.338298
17. Action Efficacy - will receiving treatment prevent the problem?
Likely (Very+Somewhat)	35	32	10	13	0.777778	0.711111	0.0666667	1.42188	0.486564	0.547885	3.69006	1.37616	0.314737
Not Likely	5	3	40	42	0.111111	0.0666667	0.0444444	1.75	0.762983	0.39226	7.80732	1.63281	0.356806
Don't know	5	10	40	35	0.111111	0.222222	-0.111111	0.4375	0.594619	0.136404	1.40323	0.467105	0.128795
18. Divine Will - Do you think that God is responsible for visual impairment?
Yes	34	27	11	18	0.755556	0.6	0.155556	2.06061	0.461425	0.834107	5.09059	1.93042	0.0877332
No	10	16	35	29	0.222222	0.355556	-0.133333	0.517857	0.474925	0.204148	1.31363	0.549165	0.122341
Don't know	1	2	44	43	0.0222222	0.0444444	-0.0222222	0.488636	1.24338	0.0427172	5.58944	0.51555	0.5
19. Policy - Any community laws/regulations that make is less likely you will do the behavior?
Yes	16	24	29	21	0.355556	0.533333	-0.177778	0.482759	0.431588	0.207183	1.12488	0.51843	0.068565
No	7	7	38	38	0.155556	0.155556	0	1	0.581675	0.319792	3.12703	1	0.613917
Don't know	22	14	23	31	0.488889	0.311111	0.177778	2.11801	0.438884	0.896071	5.00627	1.95182	0.0657623
19b. What are those?
Govt Policy of free treatment	14	25	31	20	0.311111	0.555556	-0.244444	0.36129	0.440098	0.152488	0.856004	0.398704	0.0163963			Non-doers are 2.5 more likely to give this response than Doers.
Hospital Management	1	1	44	44	0.0222222	0.0222222	0	1	1.43019	0.060617	16.497	1	0.752809
20. Culture - Any cultural rules/taboos against the behavior?
Yes	2	2	43	43	0.0444444	0.0444444	0	1	1.02299	0.134652	7.42656	1	0.691786
No	38	35	7	10	0.844444	0.777778	0.0666667	1.55102	0.54566	0.532283	4.51952	1.4917	0.295582
Don't know	5	8	40	37	0.111111	0.177778	-0.0666667	0.578125	0.614025	0.173521	1.92615	0.605519	0.275086
20.b What are those?
21. Universal Motivators - What do you desire most in life?
want eyes remain good	14	8	31	37	0.311111	0.177778	0.133333	2.08871	0.505681	0.775235	5.62759	1.91148	0.109812
getting back eye vision	29	30	16	15	0.644444	0.666667	-0.0222222	0.90625	0.443827	0.379712	2.16293	0.915343	0.5
Happy life	0	1	45	44	0	0.0222222	-0.0222222	0	#DIV/0!			0	0.5
